# Supplementary material for: 2-Hy­droxy­ethyl 4-hy­droxy­benzoate
Source: Acta Crystallogr Sect E Struct Rep Online. 2011 Jan 22;67(Pt 2):o442. doi: 10.1107/S1600536810054516 (PMC3051633; doi:10.1107/S1600536810054516)
Supplement: Supplementary file 2 [file e-67-0o442-Isup2.hkl]

#
# h,k,l, Fc-squared, Fo-squared, sigma(Fo-squared) and status flag
#
data_I
_shelx_title ' F in P-1'
_shelx_refln_list_code          4
_shelx_F_calc_maximum       52.04
_exptl_crystal_F_000        96.00
_reflns_d_resolution_high  0.7487
 
loop_
 _symmetry_equiv_pos_as_xyz
 'x, y, z'
 
_cell_length_a     4.4235
_cell_length_b     5.6850
_cell_length_c     8.7050
_cell_angle_alpha  80.819
_cell_angle_beta   79.943
_cell_angle_gamma  81.804
 
_shelx_F_squared_multiplier     1.000
 
loop_
 _refln_index_h
 _refln_index_k
 _refln_index_l
 _refln_F_squared_calc
 _refln_F_squared_meas
 _refln_F_squared_sigma
 _refln_observed_status
  -2  -3 -11       10.26       11.41      0.67 o
  -1  -3 -11        4.12        4.62      0.26 o
   0  -3 -11        1.63        1.94      0.35 o
  -2  -2 -11        0.17       -0.06      0.27 o
  -1  -2 -11       10.31       11.13      0.39 o
   0  -2 -11        0.54        0.54      0.18 o
  -2  -1 -11        0.37        0.29      0.13 o
  -1  -1 -11        0.04       -0.03      0.11 o
   0  -1 -11        0.10        0.06      0.16 o
  -2   0 -11        2.82        2.39      0.28 o
  -1   0 -11        0.76        0.80      0.15 o
   0   0 -11        0.57        0.29      0.15 o
  -1   1 -11        0.72        0.59      0.24 o
   0   1 -11        0.18       -0.05      0.19 o
  -3  -4 -10       13.11       14.91      0.45 o
  -2  -4 -10        4.46        5.08      0.24 o
  -1  -4 -10        0.20        0.01      0.11 o
   0  -4 -10        1.08        1.36      0.16 o
  -3  -3 -10        6.31        6.69      0.30 o
  -2  -3 -10        6.50        7.84      0.41 o
  -1  -3 -10        2.75        2.81      0.20 o
   0  -3 -10        2.74        2.61      0.20 o
   1  -3 -10        4.20        4.63      0.26 o
  -3  -2 -10        0.51        0.49      0.13 o
  -2  -2 -10        7.49        7.83      0.41 o
  -1  -2 -10        4.82        4.77      0.24 o
   0  -2 -10        0.07        0.01      0.09 o
   1  -2 -10        0.99        0.78      0.26 o
  -3  -1 -10        1.25        1.01      0.15 o
  -2  -1 -10        3.95        4.34      0.21 o
  -1  -1 -10        0.97        0.62      0.13 o
   0  -1 -10        2.06        1.76      0.18 o
   1  -1 -10        0.61        0.56      0.13 o
   2  -1 -10        0.52        0.32      0.13 o
  -3   0 -10        6.98        7.09      0.30 o
  -2   0 -10        2.29        2.08      0.18 o
  -1   0 -10        0.20        0.09      0.10 o
   0   0 -10        3.53        2.89      0.34 o
   1   0 -10        2.41        2.86      0.35 o
   2   0 -10        1.44        1.54      0.27 o
  -3   1 -10       15.81       20.15      0.84 o
  -2   1 -10        2.35        3.13      0.32 o
  -1   1 -10        0.72        0.58      0.15 o
   0   1 -10        3.08        2.37      0.22 o
   1   1 -10        2.34        2.13      0.30 o
  -2   2 -10        5.17        6.26      0.46 o
  -1   2 -10        0.32        0.08      0.16 o
   0   2 -10        1.00        0.57      0.22 o
  -3  -5  -9        2.45        2.64      0.40 o
  -2  -5  -9        0.16        0.08      0.22 o
  -1  -5  -9        3.35        3.51      0.38 o
   0  -5  -9        2.74        3.16      0.38 o
  -3  -4  -9        2.62        2.90      0.18 o
  -2  -4  -9        1.64        1.74      0.14 o
  -1  -4  -9        0.09       -0.01      0.09 o
   0  -4  -9        6.92        6.96      0.27 o
   1  -4  -9        0.80        1.17      0.16 o
  -4  -3  -9        1.24        1.61      0.21 o
  -3  -3  -9        6.73        7.16      0.25 o
  -2  -3  -9        3.60        3.53      0.17 o
  -1  -3  -9       10.02        9.41      0.31 o
   0  -3  -9        8.19        8.24      0.29 o
   1  -3  -9        1.10        1.24      0.15 o
   2  -3  -9        0.18        0.04      0.11 o
  -4  -2  -9        0.10        0.23      0.11 o
  -3  -2  -9        0.78        0.63      0.11 o
  -2  -2  -9        5.38        5.61      0.21 o
  -1  -2  -9        4.92        4.65      0.19 o
   0  -2  -9        3.51        3.38      0.19 o
   1  -2  -9        5.57        5.52      0.26 o
   2  -2  -9        7.31        7.50      0.50 o
  -4  -1  -9        2.64        2.78      0.21 o
  -3  -1  -9        5.36        5.95      0.23 o
  -2  -1  -9        7.96        6.52      0.23 o
  -1  -1  -9        7.00        5.74      0.21 o
   0  -1  -9        0.46        0.31      0.15 o
   1  -1  -9        1.53        1.55      0.12 o
   2  -1  -9       14.92       16.15      0.39 o
  -4   0  -9        7.93        9.15      0.54 o
  -3   0  -9        3.10        3.81      0.22 o
  -2   0  -9        1.61        1.59      0.16 o
  -1   0  -9       17.61       15.96      0.37 o
   0   0  -9        7.08        6.65      0.23 o
   1   0  -9        4.95        5.40      0.21 o
   2   0  -9        2.90        3.17      0.21 o
  -3   1  -9        7.24        7.23      0.46 o
  -2   1  -9        0.55        0.60      0.14 o
  -1   1  -9        0.63        0.51      0.09 o
   0   1  -9        5.89        5.10      0.38 o
   1   1  -9        1.01        0.93      0.13 o
   2   1  -9        0.10       -0.13      0.13 o
  -3   2  -9        2.93        3.29      0.32 o
  -2   2  -9        2.38        2.37      0.27 o
  -1   2  -9        2.68        2.45      0.24 o
   0   2  -9        8.53        7.90      0.46 o
   1   2  -9        2.50        2.59      0.27 o
   2   2  -9        0.19        0.19      0.16 o
  -2   3  -9        0.88        0.86      0.22 o
  -1   3  -9        2.80        2.81      0.30 o
   0   3  -9        1.10        1.05      0.26 o
   1   3  -9        2.36        2.32      0.27 o
  -2  -6  -8        3.23        4.40      0.38 o
  -1  -6  -8        0.98        1.73      0.30 o
   0  -6  -8        0.57        0.27      0.22 o
  -3  -5  -8        0.31        0.49      0.24 o
  -2  -5  -8        4.94        5.13      0.40 o
  -1  -5  -8        3.17        3.32      0.32 o
   0  -5  -8        6.73        7.28      0.49 o
   1  -5  -8        2.67        2.78      0.19 o
  -4  -4  -8        2.29        2.09      0.20 o
  -3  -4  -8        2.44        2.69      0.15 o
  -2  -4  -8        4.54        4.12      0.18 o
  -1  -4  -8        8.57        8.20      0.49 o
   0  -4  -8        1.12        1.22      0.12 o
   1  -4  -8        2.00        2.11      0.14 o
   2  -4  -8        1.32        1.63      0.15 o
  -4  -3  -8        4.88        4.71      0.21 o
  -3  -3  -8        5.70        5.54      0.19 o
  -2  -3  -8        4.09        3.80      0.16 o
  -1  -3  -8        7.30        6.89      0.21 o
   0  -3  -8       15.31       15.06      0.39 o
   1  -3  -8        7.92        7.56      0.23 o
   2  -3  -8        0.33        0.13      0.10 o
  -4  -2  -8        0.39        0.50      0.11 o
  -3  -2  -8        0.04       -0.06      0.07 o
  -2  -2  -8       23.50       21.06      0.41 o
  -1  -2  -8        6.83        6.74      0.32 o
   0  -2  -8       19.63       18.70      1.04 o
   1  -2  -8       56.72       59.78      0.94 o
   2  -2  -8        0.82        0.93      0.12 o
   3  -2  -8        0.59        0.82      0.13 o
  -4  -1  -8        1.68        1.51      0.14 o
  -3  -1  -8        9.09        8.35      0.22 o
  -2  -1  -8       14.30       10.83      0.29 o
  -1  -1  -8       10.55        9.34      0.42 o
   0  -1  -8        8.64        8.72      0.24 o
   1  -1  -8       35.56       35.31      0.60 o
   2  -1  -8        4.67        4.85      0.21 o
   3  -1  -8        0.01       -0.03      0.11 o
  -4   0  -8        0.48        1.17      0.28 o
  -3   0  -8        5.06        5.33      0.19 o
  -2   0  -8       26.70       23.64      0.46 o
  -1   0  -8        3.32        2.67      0.14 o
   0   0  -8       14.11       14.10      0.27 o
   1   0  -8        4.46        4.52      0.18 o
   2   0  -8        8.18        9.40      0.27 o
   3   0  -8        0.12        0.03      0.16 o
  -4   1  -8        8.51        8.93      0.51 o
  -3   1  -8        0.10        0.03      0.10 o
  -2   1  -8        3.43        3.27      0.18 o
  -1   1  -8       11.65       10.62      0.28 o
   0   1  -8        0.07        0.09      0.05 o
   1   1  -8        0.27        0.18      0.08 o
   2   1  -8        0.92        0.78      0.19 o
   3   1  -8        1.12        0.62      0.22 o
  -4   2  -8        0.74        0.73      0.22 o
  -3   2  -8        5.12        5.29      0.38 o
  -2   2  -8        1.76        1.59      0.17 o
  -1   2  -8        5.68        5.68      0.28 o
   0   2  -8       27.06       27.84      0.71 o
   1   2  -8        3.59        3.35      0.21 o
   2   2  -8        0.19        0.00      0.13 o
   3   2  -8        1.11        0.59      0.22 o
  -3   3  -8        0.62        0.51      0.19 o
  -2   3  -8        9.83       10.58      0.54 o
  -1   3  -8        1.65        1.65      0.17 o
   0   3  -8        6.74        7.18      0.29 o
   1   3  -8       32.31       33.94      1.05 o
   2   3  -8        0.16        0.16      0.13 o
  -2   4  -8        8.99       11.09      0.57 o
  -1   4  -8        2.77        3.26      0.27 o
   0   4  -8        2.75        2.56      0.27 o
   1   4  -8        9.28        9.39      0.51 o
  -3  -6  -7        2.41        2.51      0.38 o
  -2  -6  -7        1.95        1.66      0.21 o
  -1  -6  -7        6.54        7.34      0.46 o
   0  -6  -7        5.34        5.77      0.43 o
   1  -6  -7        3.03        3.51      0.27 o
  -4  -5  -7        0.67        0.42      0.14 o
  -3  -5  -7        1.00        0.91      0.17 o
  -2  -5  -7        1.96        1.86      0.17 o
  -1  -5  -7        5.22        5.23      0.38 o
   0  -5  -7        7.31        6.56      0.46 o
   1  -5  -7        1.44        1.35      0.18 o
   2  -5  -7        0.11        0.08      0.10 o
  -4  -4  -7        1.07        1.54      0.32 o
  -3  -4  -7       11.68       11.62      0.25 o
  -2  -4  -7        4.88        4.92      0.26 o
  -1  -4  -7       14.11       13.98      0.41 o
   0  -4  -7        0.74        0.67      0.19 o
   1  -4  -7        2.54        2.68      0.14 o
   2  -4  -7        9.32        9.43      0.42 o
  -5  -3  -7        1.96        1.75      0.32 o
  -4  -3  -7        2.35        3.08      0.20 o
  -3  -3  -7        5.73        5.39      0.17 o
  -2  -3  -7        3.34        3.16      0.14 o
  -1  -3  -7       74.26       72.55      1.04 o
   0  -3  -7       66.32       65.72      0.94 o
   1  -3  -7        1.80        1.76      0.12 o
   2  -3  -7        3.44        3.56      0.17 o
   3  -3  -7        1.97        2.13      0.25 o
  -5  -2  -7        0.47        0.37      0.14 o
  -4  -2  -7        5.64        4.90      0.18 o
  -3  -2  -7       24.75       21.75      0.37 o
  -2  -2  -7        5.31        5.64      0.18 o
  -1  -2  -7       19.78       18.64      0.45 o
   0  -2  -7      170.37      168.76      1.99 o
   1  -2  -7        0.88        0.87      0.10 o
   2  -2  -7        1.39        1.32      0.12 o
   3  -2  -7        0.69        1.03      0.13 o
  -5  -1  -7        1.10        1.46      0.24 o
  -4  -1  -7        1.87        2.25      0.13 o
  -3  -1  -7       14.31       11.10      0.25 o
  -2  -1  -7       15.06       13.00      0.30 o
  -1  -1  -7       35.34       34.18      0.57 o
   0  -1  -7       31.54       29.29      0.42 o
   1  -1  -7        9.24        9.19      0.35 o
   2  -1  -7        0.24        0.37      0.09 o
   3  -1  -7        0.12        0.07      0.09 o
  -5   0  -7        1.36        1.21      0.22 o
  -4   0  -7        2.31        2.40      0.16 o
  -3   0  -7        9.84        9.57      0.23 o
  -2   0  -7        1.27        1.59      0.15 o
  -1   0  -7       20.00       17.63      0.36 o
   0   0  -7       15.35       15.93      0.27 o
   1   0  -7        4.74        4.43      0.17 o
   2   0  -7        0.90        1.06      0.10 o
   3   0  -7        0.60        0.47      0.12 o
   4   0  -7        0.01       -0.16      0.19 o
  -4   1  -7        0.01       -0.05      0.11 o
  -3   1  -7        8.91        9.10      0.30 o
  -2   1  -7       13.68       13.54      0.32 o
  -1   1  -7       43.03       42.18      0.58 o
   0   1  -7        0.86        0.85      0.07 o
   1   1  -7        4.91        5.08      0.17 o
   2   1  -7       12.00       11.71      0.54 o
   3   1  -7        1.11        0.62      0.22 o
  -4   2  -7        2.15        2.75      0.30 o
  -3   2  -7       11.99       12.60      0.82 o
  -2   2  -7        1.84        1.67      0.16 o
  -1   2  -7       82.61       82.90      1.24 o
   0   2  -7       39.60       40.46      0.68 o
   1   2  -7        0.49        0.51      0.10 o
   2   2  -7        5.98        6.10      0.38 o
   3   2  -7        1.65        0.97      0.22 o
  -3   3  -7       13.48       14.49      0.62 o
  -2   3  -7        1.00        1.01      0.23 o
  -1   3  -7        7.00        7.39      0.31 o
   0   3  -7       83.83       87.01      1.53 o
   1   3  -7        0.09        0.16      0.11 o
   2   3  -7        0.35        0.22      0.13 o
   3   3  -7        0.25        0.11      0.13 o
  -3   4  -7        6.64        8.50      0.49 o
  -2   4  -7        2.58        2.86      0.27 o
  -1   4  -7        1.61        1.51      0.26 o
   0   4  -7        2.89        2.56      0.27 o
   1   4  -7        3.59        3.67      0.30 o
   2   4  -7        0.28        0.19      0.13 o
  -1   5  -7        2.80        2.74      0.19 o
   0   5  -7        1.53        1.19      0.22 o
   1   5  -7        0.22        0.19      0.13 o
  -1  -7  -6        7.07        9.17      0.54 o
  -3  -6  -6        0.26        0.08      0.22 o
  -2  -6  -6       11.53       11.85      0.43 o
  -1  -6  -6        9.61        9.77      0.51 o
   0  -6  -6        0.69        0.91      0.27 o
   1  -6  -6        0.00       -0.12      0.12 o
  -4  -5  -6        0.35        0.18      0.12 o
  -3  -5  -6        2.20        2.22      0.21 o
  -2  -5  -6        0.61        0.43      0.10 o
  -1  -5  -6        4.85        4.96      0.38 o
   0  -5  -6        0.33        0.36      0.13 o
   1  -5  -6        5.69        4.41      0.27 o
   2  -5  -6        3.32        3.26      0.17 o
  -5  -4  -6        0.09        0.13      0.24 o
  -4  -4  -6        4.77        5.15      0.24 o
  -3  -4  -6        3.29        3.26      0.13 o
  -2  -4  -6       77.84       79.83      1.46 o
  -1  -4  -6       16.44       16.42      0.43 o
   0  -4  -6        2.21        2.24      0.19 o
   1  -4  -6       36.05       35.24      0.67 o
   2  -4  -6        2.45        2.33      0.15 o
   3  -4  -6        0.44        0.47      0.14 o
  -5  -3  -6        0.02       -0.06      0.36 o
  -4  -3  -6       15.79       15.24      0.37 o
  -3  -3  -6        3.42        3.73      0.14 o
  -2  -3  -6       85.06       83.57      1.51 o
  -1  -3  -6      176.54      170.64      2.84 o
   0  -3  -6        4.09        4.11      0.16 o
   1  -3  -6        4.37        4.58      0.16 o
   2  -3  -6        3.73        3.52      0.15 o
   3  -3  -6        0.20        0.16      0.10 o
  -5  -2  -6        4.16        4.17      0.25 o
  -4  -2  -6        7.25        6.83      0.19 o
  -3  -2  -6        6.02        5.28      0.16 o
  -2  -2  -6        3.31        2.96      0.25 o
  -1  -2  -6      146.98      137.89      1.85 o
   0  -2  -6        6.42        7.05      0.15 o
   1  -2  -6        0.42        0.42      0.08 o
   2  -2  -6        0.23        0.13      0.08 o
   3  -2  -6        0.41        0.32      0.10 o
   4  -2  -6        0.55        0.72      0.15 o
  -5  -1  -6        1.06        1.09      0.18 o
  -4  -1  -6        6.92        5.53      0.18 o
  -3  -1  -6        0.30        0.43      0.06 o
  -2  -1  -6       48.99       49.62      0.94 o
  -1  -1  -6       92.57       96.43      1.44 o
   0  -1  -6       12.85       11.75      0.24 o
   1  -1  -6        2.32        2.35      0.10 o
   2  -1  -6        0.27        0.38      0.08 o
   3  -1  -6        1.52        1.85      0.14 o
   4  -1  -6        0.29        0.07      0.13 o
  -5   0  -6        0.07       -0.08      0.13 o
  -4   0  -6        2.77        2.66      0.15 o
  -3   0  -6        9.33       10.20      0.24 o
  -2   0  -6        1.91        1.99      0.09 o
  -1   0  -6       16.03       16.85      0.23 o
   0   0  -6        3.52        3.70      0.12 o
   1   0  -6       28.46       27.21      0.46 o
   2   0  -6        4.30        5.00      0.18 o
   3   0  -6        1.01        1.07      0.13 o
   4   0  -6        1.63        1.43      0.27 o
  -5   1  -6        0.02        0.00      0.13 o
  -4   1  -6        1.94        2.20      0.20 o
  -3   1  -6        6.21        6.37      0.18 o
  -2   1  -6      211.12      208.23      2.42 o
  -1   1  -6       14.18       13.77      0.22 o
   0   1  -6        4.85        5.19      0.14 o
   1   1  -6       53.14       55.43      0.81 o
   2   1  -6        9.64        9.72      0.24 o
   3   1  -6        0.24        0.13      0.13 o
   4   1  -6        0.28        0.13      0.19 o
  -4   2  -6       16.73       17.66      0.53 o
  -3   2  -6        0.80        0.62      0.12 o
  -2   2  -6       71.75       75.91      0.97 o
  -1   2  -6      134.31      140.34      1.97 o
   0   2  -6        1.08        1.24      0.09 o
   1   2  -6       12.00       12.25      0.33 o
   2   2  -6        1.82        1.46      0.19 o
   3   2  -6        0.02       -0.11      0.11 o
   4   2  -6        0.07        0.00      0.16 o
  -4   3  -6        7.60        8.17      0.46 o
  -3   3  -6        4.91        5.02      0.27 o
  -2   3  -6        1.99        1.84      0.13 o
  -1   3  -6       62.63       64.72      0.86 o
   0   3  -6        2.25        1.85      0.16 o
   1   3  -6        2.32        2.27      0.22 o
   2   3  -6        0.15        0.08      0.11 o
   3   3  -6        0.54        0.49      0.16 o
  -3   4  -6        0.23        0.03      0.11 o
  -2   4  -6        2.19        2.35      0.15 o
  -1   4  -6        7.90        8.36      0.29 o
   0   4  -6        3.03        3.47      0.18 o
   1   4  -6        1.56        1.43      0.19 o
   2   4  -6        0.16        0.13      0.13 o
   3   4  -6        0.44        0.38      0.16 o
  -2   5  -6        2.32        2.95      0.21 o
  -1   5  -6        3.03        2.87      0.19 o
   0   5  -6        1.70        2.10      0.24 o
   1   5  -6        2.53        2.81      0.30 o
   2   5  -6        0.09       -0.03      0.13 o
  -2  -7  -5        1.21        1.51      0.30 o
   0  -7  -5        0.17        0.32      0.15 o
  -3  -6  -5        3.23        3.21      0.35 o
  -2  -6  -5       12.54       13.01      0.43 o
  -1  -6  -5        4.00        3.81      0.38 o
   0  -6  -5        1.45        1.26      0.18 o
   1  -6  -5        0.88        0.89      0.24 o
   2  -6  -5        0.41        0.70      0.27 o
  -4  -5  -5        1.17        0.90      0.15 o
  -3  -5  -5       16.95       16.87      0.52 o
  -2  -5  -5        0.66        0.60      0.10 o
  -1  -5  -5        1.11        1.12      0.12 o
   0  -5  -5       37.52       32.85      0.72 o
   1  -5  -5        9.20        8.39      0.49 o
   2  -5  -5        1.48        1.58      0.14 o
   3  -5  -5        0.87        0.73      0.30 o
  -5  -4  -5        1.05        1.31      0.18 o
  -4  -4  -5        2.42        2.28      0.20 o
  -3  -4  -5       87.50       90.78      1.68 o
  -2  -4  -5       44.24       45.34      0.62 o
  -1  -4  -5        0.31        0.36      0.05 o
   0  -4  -5       38.00       33.86      0.56 o
   1  -4  -5        4.12        3.11      0.20 o
   2  -4  -5        0.49        0.58      0.10 o
   3  -4  -5        1.37        1.37      0.19 o
  -5  -3  -5        7.11        7.80      0.32 o
  -4  -3  -5        2.27        2.48      0.16 o
  -3  -3  -5       36.78       36.45      0.46 o
  -2  -3  -5      149.45      142.48      1.67 o
  -1  -3  -5       10.75       11.92      0.18 o
   0  -3  -5       11.87       12.35      0.21 o
   1  -3  -5        4.62        3.99      0.11 o
   2  -3  -5        3.08        3.04      0.16 o
   3  -3  -5        0.29        0.14      0.10 o
   4  -3  -5        0.27        0.54      0.15 o
  -5  -2  -5        0.57        0.45      0.13 o
  -4  -2  -5        2.82        2.74      0.11 o
  -3  -2  -5        0.96        0.99      0.07 o
  -2  -2  -5       21.12       21.51      0.43 o
  -1  -2  -5       15.21       17.32      0.29 o
   0  -2  -5        0.25        0.21      0.04 o
   1  -2  -5        8.62        8.22      0.17 o
   2  -2  -5        7.51        8.09      0.22 o
   3  -2  -5        3.17        3.16      0.21 o
   4  -2  -5        1.61        2.06      0.16 o
  -5  -1  -5        1.45        1.32      0.17 o
  -4  -1  -5       11.21       10.85      0.25 o
  -3  -1  -5       13.02       13.23      0.35 o
  -2  -1  -5      146.55      156.31      2.10 o
  -1  -1  -5       41.90       45.69      0.67 o
   0  -1  -5       36.16       36.42      0.47 o
   1  -1  -5       13.21       12.86      0.19 o
   2  -1  -5        0.89        1.16      0.10 o
   3  -1  -5        3.29        3.32      0.31 o
   4  -1  -5        0.46        0.24      0.16 o
  -5   0  -5        2.29        1.97      0.17 o
  -4   0  -5        4.90        5.71      0.18 o
  -3   0  -5       40.79       38.56      0.48 o
  -2   0  -5       14.67       13.44      0.23 o
  -1   0  -5       20.15       20.28      0.26 o
   0   0  -5      229.09      238.67      2.70 o
   1   0  -5       23.47       24.02      0.40 o
   2   0  -5       10.85       10.38      0.21 o
   3   0  -5        9.69        9.86      0.47 o
   4   0  -5        1.84        1.46      0.27 o
  -5   1  -5        3.39        3.21      0.30 o
  -4   1  -5        0.80        0.99      0.18 o
  -3   1  -5      218.17      217.02      2.43 o
  -2   1  -5       31.33       31.13      0.39 o
  -1   1  -5        3.42        3.26      0.09 o
   0   1  -5       94.57       98.40      1.17 o
   1   1  -5       15.98       16.59      0.30 o
   2   1  -5        0.25        0.19      0.06 o
   3   1  -5        0.45        0.32      0.16 o
   4   1  -5        4.84        4.75      0.38 o
  -5   2  -5        5.49        5.31      0.38 o
  -4   2  -5        0.12        0.15      0.09 o
  -3   2  -5       15.51       15.57      0.45 o
  -2   2  -5      143.72      147.79      2.42 o
  -1   2  -5       12.29       12.67      0.21 o
   0   2  -5       11.78       11.25      0.20 o
   1   2  -5        7.22        7.46      0.24 o
   2   2  -5        0.26        0.24      0.11 o
   3   2  -5        0.45        0.40      0.16 o
   4   2  -5        0.06       -0.13      0.13 o
  -4   3  -5        2.11        2.09      0.19 o
  -3   3  -5        0.50        0.45      0.09 o
  -2   3  -5        3.02        2.86      0.13 o
  -1   3  -5       12.45       11.72      0.25 o
   0   3  -5        4.58        4.37      0.35 o
   1   3  -5        1.18        1.42      0.10 o
   2   3  -5        5.88        6.50      0.35 o
   3   3  -5        2.50        2.37      0.27 o
   4   3  -5        0.87        0.84      0.22 o
  -3   4  -5        2.41        2.44      0.22 o
  -2   4  -5       15.29       14.67      0.35 o
  -1   4  -5        3.09        3.01      0.17 o
   0   4  -5       11.73       11.81      0.34 o
   1   4  -5        2.27        2.02      0.22 o
   2   4  -5        1.23        0.94      0.16 o
   3   4  -5        3.23        2.59      0.27 o
  -2   5  -5        2.54        2.60      0.19 o
  -1   5  -5        4.95        4.16      0.21 o
   0   5  -5        7.50        6.69      0.40 o
   1   5  -5        1.79        2.02      0.24 o
   2   5  -5        0.41        0.46      0.16 o
   3   5  -5        1.89        1.75      0.24 o
  -1   6  -5        0.65        0.83      0.12 o
   0   6  -5        4.30        4.37      0.35 o
   1   6  -5        1.04        0.78      0.19 o
  -1  -7  -4        1.17        1.13      0.24 o
   0  -7  -4        1.18        1.08      0.24 o
  -4  -6  -4        0.67        0.43      0.24 o
  -3  -6  -4        5.62        4.94      0.43 o
  -2  -6  -4        6.81        6.79      0.30 o
  -1  -6  -4        7.24        6.39      0.22 o
   0  -6  -4        7.03        7.20      0.43 o
   1  -6  -4        0.23        0.30      0.19 o
   2  -6  -4        1.46        2.13      0.35 o
  -4  -5  -4       20.75       20.53      0.62 o
  -3  -5  -4        5.06        5.75      0.28 o
  -2  -5  -4        3.92        3.67      0.14 o
  -1  -5  -4       64.19       59.58      0.79 o
   0  -5  -4        7.36        6.20      0.38 o
   1  -5  -4        5.08        5.40      0.38 o
   2  -5  -4        2.59        2.81      0.16 o
   3  -5  -4        3.76        4.38      0.24 o
  -5  -4  -4        0.73        0.57      0.15 o
  -4  -4  -4       31.77       32.81      0.59 o
  -3  -4  -4       25.47       26.84      0.51 o
  -2  -4  -4        1.46        1.61      0.09 o
  -1  -4  -4        7.71        6.98      0.17 o
   0  -4  -4        0.78        1.03      0.13 o
   1  -4  -4        0.24        0.13      0.16 o
   2  -4  -4        6.97        7.42      0.24 o
   3  -4  -4        5.95        6.58      0.27 o
  -5  -3  -4        0.31        0.42      0.13 o
  -4  -3  -4        9.43        9.32      0.26 o
  -3  -3  -4       47.89       47.27      0.56 o
  -2  -3  -4       34.72       34.39      0.48 o
  -1  -3  -4       16.61       15.78      0.26 o
   0  -3  -4       14.12       13.98      0.23 o
   1  -3  -4        3.34        3.41      0.18 o
   2  -3  -4        7.66        6.92      0.24 o
   3  -3  -4        1.17        1.05      0.23 o
   4  -3  -4        4.72        4.46      0.80 o
  -5  -2  -4        0.08        0.05      0.09 o
  -4  -2  -4        0.87        1.02      0.09 o
  -3  -2  -4       18.61       17.90      0.26 o
  -2  -2  -4       38.98       41.78      0.43 o
  -1  -2  -4        4.98        5.46      0.10 o
   0  -2  -4       39.21       36.11      0.46 o
   1  -2  -4       65.89       69.05      0.82 o
   2  -2  -4       19.37       19.63      0.44 o
   3  -2  -4        3.51        3.54      0.19 o
   4  -2  -4        1.18        0.92      0.15 o
  -5  -1  -4       13.05       14.38      0.40 o
  -4  -1  -4        0.80        0.99      0.08 o
  -3  -1  -4       43.29       44.71      0.53 o
  -2  -1  -4       63.96       70.03      0.76 o
  -1  -1  -4      181.38      204.11      2.30 o
   0  -1  -4       53.08       54.37      0.75 o
   1  -1  -4       29.34       26.12      0.35 o
   2  -1  -4       37.36       37.50      0.55 o
   3  -1  -4        3.77        3.85      0.22 o
   4  -1  -4        2.09        2.25      0.46 o
  -5   0  -4        0.56        0.48      0.11 o
  -4   0  -4       70.88       68.93      0.88 o
  -3   0  -4       23.31       23.19      0.35 o
  -2   0  -4        6.80        7.16      0.14 o
  -1   0  -4      495.07      551.93      5.46 o
   0   0  -4      114.27      115.48      1.32 o
   1   0  -4       33.88       32.45      0.41 o
   2   0  -4       25.65       25.20      0.37 o
   3   0  -4        9.25        9.92      0.24 o
   4   0  -4        0.17        0.11      0.19 o
   5   0  -4        0.19        0.30      0.24 o
  -5   1  -4        0.32        0.57      0.16 o
  -4   1  -4       59.57       59.49      1.16 o
  -3   1  -4       21.91       22.97      0.32 o
  -2   1  -4        8.58        7.48      0.13 o
  -1   1  -4       35.36       34.91      0.41 o
   0   1  -4        2.56        2.18      0.10 o
   1   1  -4        0.79        0.76      0.17 o
   2   1  -4        4.14        4.23      0.18 o
   3   1  -4       14.80       13.87      0.59 o
   4   1  -4        3.90        4.18      0.35 o
   5   1  -4        0.24       -0.11      0.19 o
  -5   2  -4        0.43        0.30      0.13 o
  -4   2  -4        1.89        1.82      0.17 o
  -3   2  -4       41.28       41.95      0.70 o
  -2   2  -4       67.64       65.96      0.84 o
  -1   2  -4       27.54       27.40      0.34 o
   0   2  -4       20.98       21.30      0.31 o
   1   2  -4        1.37        1.32      0.07 o
   2   2  -4        6.45        6.34      0.32 o
   3   2  -4        3.24        3.32      0.30 o
  -4   3  -4        0.39        0.29      0.19 o
  -3   3  -4        8.69        7.77      0.30 o
  -2   3  -4       15.33       13.27      0.27 o
  -1   3  -4        0.41        0.51      0.09 o
   0   3  -4        1.79        1.97      0.15 o
   1   3  -4       27.09       26.93      0.53 o
   2   3  -4       20.83       20.77      0.70 o
   3   3  -4        1.68        1.65      0.22 o
   4   3  -4        2.12        1.48      0.24 o
  -4   4  -4        1.38        1.54      0.24 o
  -3   4  -4        7.52        7.07      0.25 o
  -2   4  -4        8.75        7.96      0.24 o
  -1   4  -4       22.13       19.96      0.47 o
   0   4  -4        4.19        4.07      0.18 o
   1   4  -4        7.46        7.39      0.38 o
   2   4  -4       11.88       11.33      0.51 o
   3   4  -4        0.72        0.49      0.16 o
   4   4  -4        0.74        0.40      0.19 o
  -3   5  -4        1.26        1.48      0.16 o
  -2   5  -4        0.96        0.82      0.11 o
  -1   5  -4        9.02        8.07      0.30 o
   0   5  -4        8.43        8.61      0.28 o
   1   5  -4        0.58        0.38      0.13 o
   2   5  -4        2.71        2.48      0.24 o
   3   5  -4        2.38        1.48      0.22 o
  -1   6  -4        2.56        2.38      0.18 o
   0   6  -4        0.23        0.46      0.16 o
   1   6  -4        0.05        0.03      0.11 o
   2   6  -4        0.01        0.08      0.13 o
  -1  -7  -3        0.52        0.19      0.22 o
   0  -7  -3        3.34        3.70      0.38 o
   1  -7  -3        1.87        2.56      0.35 o
  -4  -6  -3        1.83        1.03      0.27 o
  -3  -6  -3        2.69        2.00      0.30 o
  -2  -6  -3       10.31        9.62      0.62 o
  -1  -6  -3        8.51        8.15      0.24 o
   0  -6  -3        4.67        4.42      0.38 o
   1  -6  -3        5.20        5.29      0.40 o
   2  -6  -3        3.90        4.10      0.40 o
  -4  -5  -3        3.95        4.42      0.22 o
  -3  -5  -3        3.07        2.98      0.26 o
  -2  -5  -3       38.32       36.05      0.63 o
  -1  -5  -3       10.03       10.35      0.25 o
   0  -5  -3        4.80        5.05      0.21 o
   1  -5  -3        4.72        5.45      0.38 o
   2  -5  -3        5.22        5.31      0.28 o
   3  -5  -3        0.84        1.02      0.15 o
  -5  -4  -3        4.52        4.98      0.26 o
  -4  -4  -3        5.22        5.74      0.22 o
  -3  -4  -3        1.75        1.49      0.15 o
  -2  -4  -3        3.28        3.68      0.13 o
  -1  -4  -3        1.67        1.90      0.21 o
   0  -4  -3        2.02        1.95      0.11 o
   1  -4  -3        5.65        4.64      0.32 o
   2  -4  -3        8.28        8.57      0.25 o
   3  -4  -3       14.18       13.21      0.39 o
   4  -4  -3        0.86        1.00      0.18 o
  -5  -3  -3        1.50        1.74      0.32 o
  -4  -3  -3        7.42        7.36      0.31 o
  -3  -3  -3       38.26       38.50      0.53 o
  -2  -3  -3        9.94        9.34      0.21 o
  -1  -3  -3       12.58       12.80      0.25 o
   0  -3  -3       17.22       22.30      0.37 o
   1  -3  -3       67.00       67.83      0.83 o
   2  -3  -3       19.32       17.25      0.40 o
   3  -3  -3       18.59       17.95      0.45 o
   4  -3  -3        8.21        8.24      0.31 o
  -5  -2  -3        0.54        0.63      0.11 o
  -4  -2  -3       12.13       12.43      0.30 o
  -3  -2  -3       53.78       50.48      0.58 o
  -2  -2  -3       21.92       24.45      0.35 o
  -1  -2  -3       38.94       39.38      0.49 o
   0  -2  -3      150.60      161.01      1.82 o
   1  -2  -3       73.66       81.32      1.07 o
   2  -2  -3        2.86        3.11      0.16 o
   3  -2  -3        2.19        2.17      0.15 o
   4  -2  -3       14.36       16.32      0.59 o
  -5  -1  -3        4.38        4.94      0.21 o
  -4  -1  -3       13.99       14.22      0.27 o
  -3  -1  -3       15.78       16.68      0.25 o
  -2  -1  -3      195.09      207.08      2.08 o
  -1  -1  -3       49.03       56.76      0.59 o
   0  -1  -3      245.55      243.44      3.20 o
   1  -1  -3      228.38      219.73      2.40 o
   2  -1  -3       10.32       10.24      0.22 o
   3  -1  -3        6.09        6.37      0.51 o
   4  -1  -3        2.54        2.73      0.19 o
   5  -1  -3        2.06        2.08      0.35 o
  -5   0  -3       30.23       31.13      0.73 o
  -4   0  -3        5.31        5.79      0.16 o
  -3   0  -3        4.55        4.25      0.11 o
  -2   0  -3      178.99      194.89      1.97 o
  -1   0  -3      258.33      261.78      2.61 o
   0   0  -3       22.74       22.98      0.35 o
   1   0  -3       27.43       26.10      0.34 o
   2   0  -3       33.04       32.60      0.48 o
   3   0  -3        0.26        0.03      0.18 o
   4   0  -3        0.69        0.46      0.19 o
   5   0  -3        0.07       -0.11      0.19 o
  -5   1  -3        4.44        4.53      0.30 o
  -4   1  -3       11.70       11.40      0.39 o
  -3   1  -3        0.44        0.43      0.06 o
  -2   1  -3       14.63       12.53      0.17 o
  -1   1  -3       57.21       59.13      0.72 o
   0   1  -3       12.18       12.70      0.27 o
   1   1  -3        6.54        6.50      0.48 o
   2   1  -3       14.11       13.58      0.22 o
   3   1  -3       63.98       64.57      2.12 o
   4   1  -3        1.48        1.38      0.24 o
   5   1  -3        0.59        0.43      0.22 o
  -5   2  -3        0.51        0.46      0.16 o
  -4   2  -3        2.47        2.46      0.28 o
  -3   2  -3       60.65       56.53      0.87 o
  -2   2  -3       43.70       40.94      0.48 o
  -1   2  -3        1.35        1.01      0.05 o
   0   2  -3       42.26       44.43      0.64 o
   1   2  -3       69.77       70.28      1.16 o
   2   2  -3       28.75       28.92      0.86 o
   3   2  -3       22.79       20.23      0.73 o
   4   2  -3       14.62       14.97      0.65 o
   5   2  -3        0.06       -0.08      0.16 o
  -4   3  -3        4.94        4.61      0.32 o
  -3   3  -3       10.14        8.90      0.30 o
  -2   3  -3        6.44        5.19      0.15 o
  -1   3  -3        4.73        5.04      0.14 o
   0   3  -3       51.22       55.49      0.81 o
   1   3  -3       80.35       80.40      1.34 o
   2   3  -3        5.50        5.29      0.30 o
   3   3  -3        4.27        4.24      0.30 o
   4   3  -3       10.46        9.90      0.51 o
  -4   4  -3        4.53        5.07      0.38 o
  -3   4  -3        7.27        6.93      0.38 o
  -2   4  -3       13.50       10.70      0.27 o
  -1   4  -3        0.00        0.00      0.04 o
   0   4  -3       16.44       16.14      0.33 o
   1   4  -3       27.14       28.76      0.86 o
   2   4  -3        3.90        3.99      0.27 o
   3   4  -3        1.89        1.75      0.22 o
   4   4  -3        0.36        0.40      0.16 o
  -3   5  -3        1.34        1.81      0.24 o
  -2   5  -3        4.32        3.90      0.34 o
  -1   5  -3       10.35        9.88      0.38 o
   0   5  -3        4.28        4.00      0.19 o
   1   5  -3        1.01        1.03      0.16 o
   2   5  -3        2.20        2.02      0.22 o
   3   5  -3        0.67        0.62      0.16 o
  -2   6  -3        0.05        0.03      0.08 o
  -1   6  -3        1.55        1.69      0.15 o
   0   6  -3        2.22        2.08      0.24 o
   1   6  -3        0.33        0.32      0.13 o
   2   6  -3        0.09        0.11      0.13 o
  -1  -7  -2        1.35        1.27      0.19 o
   0  -7  -2        2.12        2.13      0.32 o
   1  -7  -2        1.25        0.92      0.27 o
  -4  -6  -2        0.68        0.32      0.12 o
  -3  -6  -2        7.23        7.23      0.46 o
  -2  -6  -2        2.86        2.75      0.20 o
   0  -6  -2        6.53        6.47      0.43 o
   1  -6  -2        2.09        2.08      0.30 o
   2  -6  -2        2.05        2.17      0.27 o
  -4  -5  -2        0.71        1.06      0.14 o
  -3  -5  -2        7.25        6.70      0.30 o
  -2  -5  -2        8.60        7.78      0.30 o
  -1  -5  -2        0.20        0.22      0.20 o
   0  -5  -2       12.40       11.83      0.35 o
   1  -5  -2        6.54        6.39      0.40 o
   2  -5  -2       11.17       11.37      0.31 o
   3  -5  -2        1.62        1.96      0.18 o
  -5  -4  -2        2.20        2.21      0.21 o
  -4  -4  -2        2.28        2.46      0.14 o
  -3  -4  -2        3.11        2.77      0.10 o
  -2  -4  -2        6.33        6.83      0.24 o
  -1  -4  -2        0.87        1.21      0.12 o
   0  -4  -2        6.79        7.53      0.38 o
   1  -4  -2        3.37        3.02      0.27 o
   2  -4  -2       89.59       87.12      1.50 o
   3  -4  -2        7.98        8.04      0.34 o
   4  -4  -2        1.20        1.35      0.16 o
  -5  -3  -2        0.44        0.47      0.10 o
  -4  -3  -2       18.15       18.36      0.43 o
  -3  -3  -2        5.70        5.37      0.16 o
  -2  -3  -2        7.67        6.60      0.15 o
  -1  -3  -2      119.46      135.51      1.56 o
   0  -3  -2      165.34      176.85      4.17 o
   1  -3  -2       57.90       52.99      1.42 o
   2  -3  -2       19.76       18.84      0.57 o
   3  -3  -2       44.77       44.91      0.90 o
   4  -3  -2        0.68        0.60      0.13 o
  -5  -2  -2        1.96        2.17      0.15 o
  -4  -2  -2       20.20       19.13      0.38 o
  -3  -2  -2       25.35       26.25      0.33 o
  -2  -2  -2       10.97       11.02      0.23 o
  -1  -2  -2       68.55       71.36      1.15 o
   0  -2  -2      100.82      109.70      1.46 o
   1  -2  -2       58.40       58.70      0.82 o
   2  -2  -2       17.20       16.04      0.36 o
   3  -2  -2       21.52       21.54      0.49 o
   4  -2  -2        1.78        1.92      0.19 o
   5  -2  -2        0.11        0.08      0.12 o
  -5  -1  -2        6.04        6.74      0.24 o
  -4  -1  -2        1.58        1.63      0.09 o
  -3  -1  -2       52.57       52.38      0.59 o
  -2  -1  -2       40.31       40.87      0.46 o
  -1  -1  -2      262.83      270.26      3.49 o
   0  -1  -2      584.42      562.50      6.30 o
   1  -1  -2        4.29        4.36      0.11 o
   2  -1  -2       28.85       29.73      0.53 o
   3  -1  -2        8.22        7.96      0.35 o
   4  -1  -2        4.21        4.58      0.22 o
   5  -1  -2        0.39       -0.22      0.22 o
  -5   0  -2        0.61        0.32      0.16 o
  -4   0  -2        4.40        4.66      0.14 o
  -3   0  -2       11.66       12.52      0.20 o
  -2   0  -2      114.55      113.42      1.18 o
  -1   0  -2       44.41       45.61      0.48 o
   0   0  -2      105.56      103.10      1.47 o
   1   0  -2       66.34       59.76      0.68 o
   2   0  -2      108.60      112.92      1.50 o
   3   0  -2        4.95        5.00      0.19 o
   4   0  -2        4.09        4.12      0.35 o
   5   0  -2        1.99        2.29      0.32 o
  -5   1  -2        4.56        5.56      0.32 o
  -4   1  -2        7.25        6.68      0.20 o
  -3   1  -2        5.52        5.81      0.13 o
  -2   1  -2       37.57       35.65      0.41 o
  -1   1  -2       88.69       97.93      1.00 o
   0   1  -2      103.53      100.76      1.25 o
   1   1  -2       14.26       16.03      0.24 o
   2   1  -2      531.45      532.16      5.78 o
   3   1  -2       14.19       14.93      0.40 o
   4   1  -2        1.31        1.24      0.22 o
   5   1  -2        2.05        1.70      0.30 o
  -5   2  -2        1.08        1.11      0.19 o
  -4   2  -2       20.52       19.96      0.70 o
  -3   2  -2       13.92       13.75      0.30 o
  -2   2  -2        3.83        3.93      0.09 o
  -1   2  -2      186.45      201.71      2.31 o
   0   2  -2      286.68      296.90      5.20 o
   1   2  -2       56.40       58.31      1.12 o
   2   2  -2       29.53       30.67      0.86 o
   3   2  -2       87.13       82.82      2.08 o
   4   2  -2        0.60        0.57      0.16 o
   5   2  -2        0.23        0.32      0.19 o
  -5   3  -2        0.21        0.16      0.13 o
  -4   3  -2        3.84        3.91      0.30 o
  -3   3  -2       12.13       11.21      0.33 o
  -2   3  -2        7.28        8.30      0.31 o
  -1   3  -2       38.65       42.49      0.57 o
   0   3  -2       91.41      100.63      1.37 o
   1   3  -2       39.60       39.09      0.68 o
   2   3  -2        3.10        3.13      0.22 o
   3   3  -2        8.34        8.79      0.40 o
   4   3  -2        1.13        0.73      0.19 o
   5   3  -2        0.17        0.03      0.16 o
  -4   4  -2        2.01        2.59      0.27 o
  -3   4  -2        3.00        2.21      0.22 o
  -2   4  -2        7.07        6.79      0.25 o
  -1   4  -2        9.32        9.46      0.28 o
   0   4  -2       37.45       37.25      0.60 o
   1   4  -2       12.02       11.67      0.29 o
   2   4  -2        9.68        9.39      0.43 o
   3   4  -2        1.66        1.54      0.19 o
   4   4  -2        0.54        0.59      0.16 o
  -3   5  -2        1.40        0.94      0.19 o
  -2   5  -2        3.45        2.92      0.18 o
  -1   5  -2        2.29        2.19      0.14 o
   0   5  -2        0.22        0.22      0.06 o
   1   5  -2        0.08        0.08      0.08 o
   2   5  -2       17.47       18.45      0.67 o
   3   5  -2        0.21        0.24      0.13 o
   4   5  -2        1.19        1.21      0.22 o
  -2   6  -2        0.78        0.81      0.13 o
  -1   6  -2        9.24       10.33      0.54 o
   0   6  -2        1.08        1.08      0.19 o
   1   6  -2        2.51        1.97      0.24 o
   2   6  -2       26.05       29.03      1.00 o
   3   6  -2        2.76        2.99      0.30 o
   0   7  -2        6.91        8.17      0.49 o
   1   7  -2        1.31        1.19      0.22 o
   0  -7  -1        1.39        1.38      0.27 o
   1  -7  -1        5.54        5.94      0.49 o
  -4  -6  -1        2.83        2.82      0.47 o
  -3  -6  -1        1.37        1.38      0.24 o
  -2  -6  -1        4.23        4.33      0.24 o
   1  -6  -1        0.33        0.49      0.22 o
   2  -6  -1        0.64        0.91      0.12 o
  -4  -5  -1        0.54        0.62      0.13 o
  -3  -5  -1        0.75        0.62      0.08 o
  -2  -5  -1        2.40        2.31      0.16 o
  -1  -5  -1       11.12       10.82      0.46 o
   1  -5  -1       92.35       86.47      2.27 o
   2  -5  -1        5.30        5.40      0.21 o
   3  -5  -1        2.04        2.06      0.18 o
  -5  -4  -1        2.17        2.23      0.49 o
  -4  -4  -1        0.12        0.08      0.07 o
  -3  -4  -1        2.69        2.35      0.12 o
  -2  -4  -1        8.69        9.66      0.24 o
  -1  -4  -1       51.43       53.31      1.32 o
   0  -4  -1        7.52        7.20      0.30 o
   1  -4  -1      147.78      132.92      3.26 o
   2  -4  -1       35.55       34.36      0.88 o
   3  -4  -1        0.56        0.77      0.19 o
   4  -4  -1        1.28        1.50      0.18 o
  -5  -3  -1        5.22        5.31      0.23 o
  -4  -3  -1        0.92        0.77      0.10 o
  -3  -3  -1        1.21        1.20      0.13 o
  -2  -3  -1      100.22      103.12      1.73 o
  -1  -3  -1       84.13       91.20      1.50 o
   0  -3  -1       83.06       84.68      2.00 o
   1  -3  -1        8.62        8.36      0.26 o
   2  -3  -1       88.53       83.14      1.43 o
   3  -3  -1        7.64        7.20      0.26 o
   4  -3  -1        0.02        0.07      0.09 o
  -5  -2  -1        3.11        3.18      0.22 o
  -4  -2  -1       10.07       10.06      0.26 o
  -3  -2  -1        3.69        3.41      0.12 o
  -2  -2  -1       32.59       32.14      0.37 o
  -1  -2  -1      110.09      106.91      1.40 o
   0  -2  -1       80.63       81.80      1.94 o
   1  -2  -1       80.03       78.43      1.14 o
   2  -2  -1       71.85       69.35      1.52 o
   3  -2  -1        4.97        4.70      0.20 o
   4  -2  -1        0.09        0.05      0.09 o
   5  -2  -1        0.21        0.15      0.12 o
  -5  -1  -1        0.44        0.35      0.12 o
  -4  -1  -1        6.89        7.72      0.22 o
  -3  -1  -1       42.94       41.39      0.48 o
  -2  -1  -1       41.01       40.00      0.44 o
  -1  -1  -1      280.23      282.08      3.11 o
   0  -1  -1      283.80      283.87      3.80 o
   1  -1  -1        8.31        7.85      0.12 o
   2  -1  -1       17.43       15.93      0.30 o
   3  -1  -1       10.21        9.51      0.28 o
   4  -1  -1        7.27        7.56      0.27 o
   5  -1  -1        0.40        0.35      0.22 o
  -5   0  -1        0.51        0.76      0.22 o
  -4   0  -1        2.85        2.67      0.11 o
  -3   0  -1        5.46        5.25      0.12 o
  -2   0  -1       12.96       13.38      0.18 o
  -1   0  -1       31.30       31.58      0.34 o
   0   0  -1       40.35       41.52      0.67 o
   1   0  -1     2708.43     2624.63     35.07 o
   2   0  -1       29.74       30.24      0.46 o
   3   0  -1       32.87       31.71      0.61 o
   4   0  -1        9.71        9.69      0.49 o
   5   0  -1        0.46        0.22      0.22 o
  -4   1  -1        2.33        2.29      0.14 o
  -3   1  -1        4.88        5.03      0.11 o
  -2   1  -1      125.58      136.23      1.39 o
  -1   1  -1      330.00      324.28      2.92 o
   0   1  -1      162.53      168.69      1.89 o
   1   1  -1     1617.12     1623.59     20.37 o
   2   1  -1      133.52      131.20      2.52 o
   3   1  -1        2.00        1.63      0.12 o
   4   1  -1        6.76        7.01      0.40 o
   5   1  -1        0.21        0.13      0.19 o
  -5   2  -1        3.77        3.75      0.30 o
  -4   2  -1        0.71        0.62      0.13 o
  -3   2  -1        1.46        1.37      0.09 o
  -2   2  -1       97.58      102.49      1.67 o
  -1   2  -1      327.80      344.51      3.87 o
   0   2  -1      206.10      206.70      2.64 o
   1   2  -1        0.08        0.17      0.02 o
   2   2  -1      211.50      213.93      3.38 o
   3   2  -1        6.84        7.69      0.35 o
   4   2  -1        1.24        1.00      0.19 o
   5   2  -1        0.01       -0.11      0.13 o
  -5   3  -1        0.79        0.70      0.16 o
  -4   3  -1        5.17        5.15      0.32 o
  -3   3  -1        1.59        1.36      0.11 o
  -2   3  -1       18.56       17.53      0.30 o
  -1   3  -1       22.97       24.87      0.42 o
   0   3  -1       28.05       28.87      0.45 o
   1   3  -1        5.59        5.31      0.15 o
   2   3  -1       20.95       19.99      0.62 o
   3   3  -1        2.85        2.81      0.24 o
   4   3  -1        0.05        0.05      0.11 o
   5   3  -1        0.13        0.05      0.16 o
  -4   4  -1        0.28        0.30      0.13 o
  -3   4  -1        7.32        7.34      0.38 o
  -2   4  -1        6.27        7.03      0.30 o
  -1   4  -1       17.84       16.65      0.35 o
   0   4  -1       35.38       34.74      0.56 o
   1   4  -1       18.21       17.59      0.37 o
   2   4  -1        9.03        9.04      0.38 o
   3   4  -1        4.34        4.64      0.30 o
   4   4  -1        2.47        1.92      0.22 o
   5   4  -1        0.06       -0.03      0.13 o
  -3   5  -1        0.60        0.59      0.16 o
  -2   5  -1        1.84        2.01      0.15 o
  -1   5  -1        1.18        1.05      0.10 o
   0   5  -1        6.80        6.08      0.22 o
   1   5  -1      108.02      109.37      2.67 o
   2   5  -1        3.24        3.16      0.24 o
   3   5  -1        3.20        3.80      0.30 o
   4   5  -1        1.19        0.67      0.16 o
  -2   6  -1       11.01       12.53      0.41 o
  -1   6  -1        2.00        1.80      0.26 o
   0   6  -1        3.80        3.67      0.19 o
   1   6  -1       40.68       42.79      1.27 o
   2   6  -1        8.91        9.58      0.49 o
   3   6  -1        0.56        0.40      0.16 o
  -1   7  -1        8.78        9.69      0.38 o
   0   7  -1        2.62        2.64      0.30 o
   1   7  -1        0.52        0.19      0.13 o
   2   7  -1        4.77        5.48      0.40 o
   1  -7   0        3.86        4.94      0.46 o
  -4  -6   0        0.46        0.38      0.16 o
  -3  -6   0        0.15        0.05      0.09 o
   1  -6   0        0.43        0.49      0.22 o
   2  -6   0        3.02        3.03      0.23 o
  -4  -5   0        0.35        0.25      0.11 o
  -3  -5   0        3.07        2.66      0.14 o
  -2  -5   0        2.82        2.43      0.24 o
  -1  -5   0       14.00       13.46      0.51 o
   1  -5   0       11.63       10.66      0.54 o
   2  -5   0        2.96        2.98      0.51 o
   3  -5   0        7.32        8.68      0.31 o
  -5  -4   0        0.18        0.20      0.13 o
  -4  -4   0        0.36        0.09      0.07 o
  -3  -4   0        9.40        9.83      0.24 o
  -2  -4   0       33.74       34.31      0.70 o
  -1  -4   0       19.17       19.32      0.59 o
   0  -4   0       66.16       64.05      1.46 o
   1  -4   0       57.01       52.85      1.43 o
   2  -4   0        2.25        2.16      0.13 o
   3  -4   0        3.17        3.15      0.27 o
   4  -4   0        1.37        1.56      0.49 o
  -5  -3   0        0.53        0.34      0.10 o
  -4  -3   0        0.15        0.17      0.07 o
  -3  -3   0       14.10       14.72      0.27 o
  -2  -3   0       14.86       14.98      0.32 o
  -1  -3   0       90.06       94.37      1.55 o
   0  -3   0       16.34       16.15      0.35 o
   1  -3   0       53.05       48.78      1.27 o
   2  -3   0       17.92       15.69      0.36 o
   3  -3   0        3.15        2.61      0.18 o
   4  -3   0        0.09        0.24      0.11 o
   5  -3   0        0.65        0.19      0.16 o
  -5  -2   0        2.29        2.53      0.40 o
  -4  -2   0        0.20        0.19      0.07 o
  -3  -2   0       13.26       13.91      0.25 o
  -2  -2   0       49.72       48.99      0.61 o
  -1  -2   0       67.88       70.31      2.56 o
   0  -2   0       54.37       56.63      0.91 o
   1  -2   0      319.33      323.85      3.59 o
   2  -2   0       63.14       65.11      1.10 o
   3  -2   0       10.88       11.10      0.31 o
   4  -2   0        0.52        0.67      0.26 o
   5  -2   0        0.65        0.51      0.24 o
  -5  -1   0        0.93        0.96      0.14 o
  -4  -1   0        7.42        7.81      0.22 o
  -3  -1   0       12.10       11.56      0.22 o
  -2  -1   0       21.52       21.72      0.29 o
  -1  -1   0      557.04      565.10      6.44 o
   0  -1   0      529.18      543.17      8.89 o
   1  -1   0       34.94       38.31      0.45 o
   2  -1   0      106.61      106.67      1.41 o
   3  -1   0       44.32       45.95      0.85 o
   4  -1   0        1.07        0.99      0.16 o
   5  -1   0        0.68        1.11      0.27 o
  -5   0   0        0.89        0.70      0.19 o
  -4   0   0        0.86        0.73      0.11 o
  -3   0   0       21.03       21.22      0.31 o
  -2   0   0       61.30       55.78      0.66 o
  -1   0   0       36.65       38.66      0.45 o
   1   0   0       36.51       38.56      0.46 o
   2   0   0       61.22       56.75      0.77 o
   3   0   0       21.06       21.29      0.45 o
   4   0   0        0.85        1.08      0.19 o
   5   0   0        0.89        0.73      0.22 o
  -4   1   0        1.08        1.00      0.10 o
  -3   1   0       44.25       46.55      0.80 o
  -2   1   0      106.64      105.64      1.08 o
  -1   1   0       34.89       37.53      0.45 o
   0   1   0      528.94      550.39      7.00 o
   1   1   0      557.21      553.29     12.32 o
   2   1   0       21.63       22.64      0.44 o
   3   1   0       12.08       11.84      0.43 o
   4   1   0        7.42        7.63      0.40 o
   5   1   0        0.93        0.78      0.22 o
  -5   2   0        0.65        0.89      0.16 o
  -4   2   0        0.52        0.73      0.13 o
  -3   2   0       10.85       11.28      0.21 o
  -2   2   0       63.03       64.02      0.77 o
  -1   2   0      319.54      319.52      3.69 o
   0   2   0       54.35       54.91      0.78 o
   1   2   0       67.94       70.37      1.13 o
   2   2   0       49.71       50.18      1.08 o
   3   2   0       13.24       13.52      0.49 o
   4   2   0        0.20        0.13      0.11 o
   5   2   0        2.28        2.00      0.24 o
  -5   3   0        0.65        0.51      0.16 o
  -4   3   0        0.09        0.16      0.11 o
  -3   3   0        3.15        2.70      0.22 o
  -2   3   0       17.91       16.03      0.32 o
  -1   3   0       52.96       47.63      0.71 o
   0   3   0       16.36       16.45      0.28 o
   1   3   0       89.90       93.37      2.06 o
   2   3   0       14.91       15.76      0.49 o
   3   3   0       14.14       14.54      0.51 o
   4   3   0        0.15        0.30      0.11 o
   5   3   0        0.53        0.43      0.16 o
  -4   4   0        1.36        1.40      0.22 o
  -3   4   0        3.18        3.29      0.27 o
  -2   4   0        2.22        2.19      0.14 o
  -1   4   0       56.99       53.17      0.81 o
   0   4   0       66.21       62.30      0.91 o
   1   4   0       19.18       18.70      0.39 o
   2   4   0       33.76       35.23      0.97 o
   3   4   0        9.43        9.63      0.40 o
   4   4   0        0.36        0.11      0.11 o
   5   4   0        0.17        0.05      0.13 o
  -3   5   0        7.32        8.71      0.46 o
  -2   5   0        2.96        2.62      0.17 o
  -1   5   0       11.66       11.53      0.33 o
   0   5   0      183.06      183.65      2.98 o
   1   5   0       13.97       13.89      0.34 o
   2   5   0        2.83        3.13      0.24 o
   3   5   0        3.08        2.75      0.24 o
   4   5   0        0.35        0.22      0.13 o
  -2   6   0        3.03        2.84      0.20 o
  -1   6   0        0.43        0.46      0.10 o
   0   6   0       19.12       20.26      0.50 o
   1   6   0        9.92        9.44      0.46 o
   2   6   0        1.35        1.56      0.22 o
   3   6   0        0.15        0.35      0.13 o
  -1   7   0        3.86        4.43      0.25 o
   0   7   0        2.67        2.97      0.30 o
   1   7   0        0.43        0.46      0.16 o
   2   7   0        0.30        0.67      0.19 o
   1  -7   1        8.80        9.06      0.59 o
  -3  -6   1        0.56        0.61      0.22 o
  -2  -6   1        8.92       10.01      0.35 o
   1  -6   1        1.99        1.79      0.14 o
   2  -6   1       11.04       12.62      0.37 o
  -4  -5   1        1.19        1.17      0.18 o
  -3  -5   1        3.21        3.60      0.16 o
  -2  -5   1        3.24        3.33      0.15 o
   1  -5   1        1.19        1.35      0.11 o
   2  -5   1        1.84        1.90      0.14 o
   3  -5   1        0.60        0.41      0.11 o
  -5  -4   1        0.06       -0.13      0.13 o
  -4  -4   1        2.46        2.66      0.15 o
  -3  -4   1        4.33        4.43      0.16 o
  -2  -4   1        9.04        8.89      0.21 o
  -1  -4   1       18.22       17.16      0.54 o
   0  -4   1       35.42       35.50      0.84 o
   1  -4   1       17.91       16.54      0.43 o
   2  -4   1        6.26        6.96      0.24 o
   3  -4   1        7.34        7.96      0.28 o
   4  -4   1        0.27        0.06      0.11 o
  -5  -3   1        0.13        0.09      0.12 o
  -4  -3   1        0.04        0.01      0.06 o
  -3  -3   1        2.84        3.12      0.12 o
  -2  -3   1       20.98       19.96      0.35 o
  -1  -3   1        5.58        5.34      0.19 o
   0  -3   1       28.08       28.73      0.94 o
   1  -3   1       22.97       25.32      0.44 o
   2  -3   1       18.54       17.59      0.40 o
   3  -3   1        1.58        1.55      0.13 o
   4  -3   1        5.17        5.07      0.24 o
   5  -3   1        0.79        0.37      0.15 o
  -5  -2   1        0.01       -0.15      0.15 o
  -4  -2   1        1.24        1.27      0.11 o
  -3  -2   1        6.82        7.37      0.17 o
  -2  -2   1      211.44      210.43      2.72 o
  -1  -2   1        0.09        0.12      0.04 o
   0  -2   1      205.78      205.18      5.17 o
   1  -2   1      328.00      352.20      5.39 o
   2  -2   1       97.72      103.45      1.69 o
   3  -2   1        1.46        1.40      0.13 o
   4  -2   1        0.72        0.72      0.11 o
   5  -2   1        3.77        2.94      0.35 o
  -5  -1   1        0.21        0.05      0.16 o
  -4  -1   1        6.77        7.40      0.21 o
  -3  -1   1        1.99        1.85      0.08 o
  -2  -1   1      133.56      133.24      1.49 o
  -1  -1   1     1617.64     1593.88     20.15 o
   0  -1   1      162.43      169.11      2.46 o
   1  -1   1      329.87      326.82      3.62 o
   2  -1   1      125.78      138.13      2.19 o
   3  -1   1        4.86        5.07      0.19 o
   4  -1   1        2.32        2.16      0.20 o
   5  -1   1        6.28        7.26      0.49 o
  -5   0   1        0.46        0.30      0.16 o
  -4   0   1        9.69        9.52      0.46 o
  -3   0   1       32.93       31.32      0.38 o
  -2   0   1       29.76       29.96      0.34 o
  -1   0   1     2707.92     2489.73     54.04 o
   0   0   1       40.19       40.84      0.68 o
   1   0   1       31.44       31.67      0.45 o
   2   0   1       12.97       13.40      0.23 o
   3   0   1        5.46        5.26      0.30 o
   4   0   1        2.85        2.51      0.24 o
   5   0   1        0.51        0.67      0.22 o
  -5   1   1        0.41        0.24      0.16 o
  -4   1   1        7.25        7.50      0.25 o
  -3   1   1       10.21        9.99      0.16 o
  -2   1   1       17.47       15.47      0.20 o
  -1   1   1        8.29        7.63      0.12 o
   0   1   1      283.98      286.71      4.42 o
   1   1   1      280.71      282.80      3.64 o
   2   1   1       41.01       39.79      1.21 o
   3   1   1       42.93       42.34      0.72 o
   4   1   1        6.86        7.07      0.38 o
   5   1   1        0.44        0.46      0.19 o
  -4   2   1        0.09        0.03      0.06 o
  -3   2   1        4.95        4.60      0.22 o
  -2   2   1       71.79       68.08      0.82 o
  -1   2   1       80.04       78.94      0.91 o
   0   2   1       80.46       84.19      1.11 o
   1   2   1      110.08      107.28      2.01 o
   2   2   1       32.53       32.76      0.71 o
   3   2   1        3.68        3.45      0.22 o
   4   2   1       10.07        9.12      0.40 o
   5   2   1        3.10        3.08      0.27 o
  -4   3   1        0.02        0.03      0.08 o
  -3   3   1        7.61        7.37      0.35 o
  -2   3   1       88.48       85.33      1.15 o
  -1   3   1        8.61        8.42      0.19 o
   0   3   1       83.08       82.18      1.13 o
   1   3   1       84.34       88.55      1.46 o
   2   3   1      100.31      102.84      2.40 o
   3   3   1        1.22        1.05      0.13 o
   4   3   1        0.92        0.76      0.13 o
  -4   4   1        1.28        1.65      0.22 o
  -3   4   1        0.56        0.43      0.13 o
  -2   4   1       35.56       34.56      1.00 o
  -1   4   1      147.89      138.25      1.86 o
   0   4   1        7.52        7.33      0.19 o
   1   4   1       51.41       52.68      0.92 o
   2   4   1        8.72        9.79      0.38 o
   3   4   1        2.68        2.43      0.19 o
   4   4   1        0.12        0.05      0.11 o
  -3   5   1        2.05        2.00      0.24 o
  -2   5   1        5.32        6.15      0.35 o
  -1   5   1       92.35       89.95      1.56 o
   0   5   1       14.66       14.40      0.32 o
   1   5   1       11.16       10.98      0.28 o
   2   5   1        2.41        2.08      0.19 o
   3   5   1        0.75        0.84      0.13 o
   4   5   1        0.54        0.81      0.16 o
  -2   6   1        0.65        0.73      0.16 o
  -1   6   1        0.33        0.22      0.08 o
   0   6   1        1.16        0.96      0.11 o
   1   6   1        2.78        2.97      0.24 o
   2   6   1        4.24        4.26      0.30 o
   3   6   1        1.37        1.78      0.22 o
  -1   7   1        5.53        5.63      0.28 o
   0   7   1        1.38        1.65      0.24 o
   1   7   1        1.34        1.94      0.24 o
   2   7   1        0.32        0.16      0.13 o
  -1  -7   2        1.32        1.78      0.19 o
   0  -7   2        6.92        7.88      0.35 o
  -3  -6   2        2.77        3.29      0.27 o
  -2  -6   2       26.05       28.68      0.81 o
  -1  -6   2        2.50        2.51      0.19 o
   2  -6   2        0.78        0.72      0.27 o
  -4  -5   2        1.20        1.30      0.40 o
  -3  -5   2        0.21        0.15      0.09 o
  -2  -5   2       17.45       17.63      0.46 o
  -1  -5   2        0.08        0.11      0.08 o
   1  -5   2        2.28        2.10      0.16 o
   2  -5   2        3.46        3.30      0.18 o
   3  -5   2        1.38        1.06      0.15 o
  -4  -4   2        0.53        0.65      0.10 o
  -3  -4   2        1.67        1.68      0.16 o
  -2  -4   2        9.68       10.09      0.66 o
  -1  -4   2       12.03       11.96      0.27 o
   0  -4   2       37.49       37.99      0.89 o
   1  -4   2        9.33        9.09      0.32 o
   2  -4   2        7.08        6.77      0.24 o
   3  -4   2        2.98        2.29      0.27 o
   4  -4   2        2.01        1.72      0.23 o
  -5  -3   2        0.17        0.07      0.12 o
  -4  -3   2        1.12        1.03      0.12 o
  -3  -3   2        8.32        8.75      0.27 o
  -2  -3   2        3.10        3.22      0.15 o
  -1  -3   2       39.51       38.90      0.88 o
   0  -3   2       91.58      102.09      2.21 o
   1  -3   2       38.65       42.73      1.03 o
   2  -3   2        7.25        7.77      0.24 o
   3  -3   2       12.11       10.63      0.59 o
   4  -3   2        3.82        3.37      0.24 o
  -5  -2   2        0.24        0.21      0.12 o
  -4  -2   2        0.59        0.93      0.10 o
  -3  -2   2       87.11       83.71      1.03 o
  -2  -2   2       29.55       30.46      0.48 o
  -1  -2   2       56.49       58.78      0.80 o
   0  -2   2      286.84      303.69      3.77 o
   1  -2   2      186.64      207.65      3.20 o
   2  -2   2        3.83        4.25      0.24 o
   3  -2   2       13.93       13.62      0.35 o
   4  -2   2       20.53       20.42      0.73 o
   5  -2   2        1.08        1.16      0.27 o
  -5  -1   2        2.06        2.00      0.30 o
  -4  -1   2        1.32        1.01      0.12 o
  -3  -1   2       14.20       15.18      0.61 o
  -2  -1   2      531.51      522.93      6.79 o
  -1  -1   2       14.19       15.87      0.26 o
   0  -1   2      103.41      101.08      1.29 o
   1  -1   2       88.81       97.03      1.56 o
   2  -1   2       37.58       35.88      0.53 o
   3  -1   2        5.54        5.97      0.20 o
   4  -1   2        7.24        6.79      0.39 o
   5  -1   2        4.56        4.61      0.38 o
  -5   0   2        1.99        1.65      0.24 o
  -4   0   2        4.10        4.13      0.32 o
  -3   0   2        4.95        5.04      0.12 o
  -2   0   2      108.56      112.13      1.15 o
  -1   0   2       66.20       58.97      0.78 o
   0   0   2      105.77      102.95      1.16 o
   1   0   2       44.29       45.86      0.61 o
   2   0   2      114.56      117.31      1.50 o
   3   0   2       11.62       12.76      0.28 o
   4   0   2        4.40        4.34      0.30 o
  -5   1   2        0.38        0.22      0.16 o
  -4   1   2        4.20        4.56      0.20 o
  -3   1   2        8.23        8.02      0.20 o
  -2   1   2       28.81       29.57      0.38 o
  -1   1   2        4.29        4.40      0.11 o
   0   1   2      584.63      565.48      7.28 o
   1   1   2      263.06      271.80      5.42 o
   2   1   2       40.33       42.35      0.71 o
   3   1   2       52.46       51.66      1.29 o
   4   1   2        1.58        1.48      0.19 o
  -4   2   2        1.77        1.64      0.19 o
  -3   2   2       21.46       21.38      0.39 o
  -2   2   2       17.22       16.17      0.38 o
  -1   2   2       58.27       58.80      0.80 o
   0   2   2      101.04      109.84      1.43 o
   1   2   2       68.57       71.72      1.15 o
   2   2   2       10.92       11.17      0.25 o
   3   2   2       25.34       25.66      0.70 o
   4   2   2       20.15       18.86      0.62 o
  -4   3   2        0.67        0.40      0.13 o
  -3   3   2       44.77       46.08      0.85 o
  -2   3   2       19.77       18.81      0.34 o
  -1   3   2       57.97       51.43      0.93 o
   0   3   2      165.64      174.70      2.28 o
   1   3   2      119.48      136.28      2.16 o
   2   3   2        7.70        6.77      0.27 o
   3   3   2        5.68        5.29      0.24 o
   4   3   2       18.16       17.43      0.59 o
  -4   4   2        1.21        1.62      0.22 o
  -3   4   2        7.99        7.61      0.40 o
  -2   4   2       89.64       87.65      1.55 o
  -1   4   2        3.35        3.44      0.14 o
   0   4   2        6.77        7.69      0.19 o
   1   4   2        0.88        1.24      0.19 o
   2   4   2        6.29        6.69      0.30 o
   3   4   2        3.11        2.59      0.19 o
  -3   5   2        1.61        2.08      0.24 o
  -2   5   2       11.17       11.36      0.51 o
  -1   5   2        6.50        6.58      0.25 o
   0   5   2       12.43       11.91      0.27 o
   1   5   2        0.20        0.05      0.04 o
   2   5   2        8.60        8.34      0.38 o
   3   5   2        7.25        7.28      0.35 o
  -2   6   2        2.04        2.00      0.24 o
  -1   6   2        2.08        2.03      0.18 o
   0   6   2        6.54        6.79      0.26 o
   1   6   2       10.33       10.14      0.46 o
   2   6   2        2.87        3.02      0.24 o
   3   6   2        7.20        7.82      0.40 o
  -1   7   2        1.24        1.24      0.14 o
   0   7   2        2.13        2.68      0.18 o
   1   7   2        1.36        1.43      0.22 o
   2   7   2        0.63        0.38      0.13 o
  -2  -6   3        0.09       -0.03      0.13 o
  -1  -6   3        0.33        0.35      0.13 o
   0  -6   3        2.23        2.75      0.22 o
   1  -6   3        1.55        2.10      0.19 o
   2  -6   3        0.05        0.14      0.11 o
  -4  -5   3        0.02       -0.13      0.16 o
  -3  -5   3        0.67        0.70      0.16 o
  -2  -5   3        2.20        2.27      0.16 o
  -1  -5   3        1.02        1.21      0.16 o
   0  -5   3        4.26        4.15      0.24 o
   1  -5   3       10.38       10.09      0.38 o
   2  -5   3        4.29        4.26      0.38 o
   3  -5   3        1.34        1.75      0.30 o
  -4  -4   3        0.36        0.31      0.09 o
  -3  -4   3        1.89        1.67      0.15 o
  -2  -4   3        3.90        3.85      0.17 o
  -1  -4   3       27.14       27.53      0.53 o
   0  -4   3       16.48       15.97      0.49 o
   1  -4   3        0.00        0.03      0.08 o
   2  -4   3       13.46       11.33      0.51 o
   3  -4   3        7.24        6.99      0.43 o
   4  -4   3        4.51        5.22      0.26 o
  -5  -3   3        0.14        0.02      0.12 o
  -4  -3   3       10.45       10.21      0.28 o
  -3  -3   3        4.28        4.60      0.23 o
  -2  -3   3        5.48        5.34      0.17 o
  -1  -3   3       80.49       80.87      1.32 o
   0  -3   3       51.26       55.24      0.90 o
   1  -3   3        4.69        5.04      0.24 o
   2  -3   3        6.41        5.45      0.35 o
   3  -3   3       10.12        9.12      0.43 o
   4  -3   3        4.96        4.63      0.23 o
  -5  -2   3        0.06        0.03      0.19 o
  -4  -2   3       14.61       14.91      0.43 o
  -3  -2   3       22.81       21.47      0.40 o
  -2  -2   3       28.78       29.92      0.48 o
  -1  -2   3       69.84       70.02      0.94 o
   0  -2   3       42.31       44.63      0.62 o
   1  -2   3        1.37        1.05      0.08 o
   2  -2   3       43.66       41.12      1.00 o
   3  -2   3       60.66       55.55      1.01 o
   4  -2   3        2.47        2.94      0.18 o
  -5  -1   3        0.59        0.46      0.19 o
  -4  -1   3        1.48        1.63      0.24 o
  -3  -1   3       63.98       66.61      0.83 o
  -2  -1   3       14.09       13.15      0.26 o
  -1  -1   3        6.55        6.82      0.14 o
   0  -1   3       12.18       12.17      0.21 o
   1  -1   3       57.23       59.75      0.98 o
   2  -1   3       14.66       12.63      0.23 o
   3  -1   3        0.44        0.50      0.09 o
   4  -1   3       11.71       11.27      0.39 o
  -5   0   3        0.07        0.00      0.16 o
  -4   0   3        0.69        0.38      0.16 o
  -3   0   3        0.26        0.14      0.05 o
  -2   0   3       33.00       31.85      0.42 o
  -1   0   3       27.48       26.85      0.39 o
   0   0   3       22.67       23.20      0.25 o
   1   0   3      258.35      265.96      4.08 o
   2   0   3      178.81      198.50      2.51 o
   3   0   3        4.54        4.28      0.16 o
   4   0   3        5.31        5.37      0.32 o
  -5   1   3        2.05        2.51      0.27 o
  -4   1   3        2.53        2.87      0.16 o
  -3   1   3        6.10        6.22      0.18 o
  -2   1   3       10.32       10.39      0.19 o
  -1   1   3      228.41      212.33      4.72 o
   0   1   3      245.62      247.86      3.17 o
   1   1   3       49.08       58.81      1.29 o
   2   1   3      194.80      208.22      3.25 o
   3   1   3       15.76       16.59      0.49 o
  -4   2   3       14.35       16.91      0.44 o
  -3   2   3        2.20        2.48      0.12 o
  -2   2   3        2.85        3.06      0.20 o
  -1   2   3       73.86       79.50      1.08 o
   0   2   3      150.64      161.74      2.55 o
   1   2   3       38.91       39.36      0.92 o
   2   2   3       21.89       24.70      0.65 o
   3   2   3       53.69       50.80      1.21 o
  -4   3   3        8.22        8.26      0.43 o
  -3   3   3       18.60       18.62      0.45 o
  -2   3   3       19.33       17.95      0.34 o
  -1   3   3       67.09       68.36      1.17 o
   0   3   3       17.21       22.46      0.36 o
   1   3   3       12.56       12.58      0.28 o
   2   3   3        9.92        9.69      0.32 o
   3   3   3       38.25       39.17      0.97 o
  -4   4   3        0.86        0.81      0.19 o
  -3   4   3       14.18       14.30      0.57 o
  -2   4   3        8.26        8.76      0.73 o
  -1   4   3        5.67        5.15      0.21 o
   0   4   3        2.00        1.91      0.14 o
   1   4   3        1.65        1.70      0.10 o
   2   4   3        3.29        3.97      0.22 o
   3   4   3        1.76        1.62      0.13 o
  -3   5   3        0.84        1.00      0.19 o
  -2   5   3        5.21        5.40      0.35 o
  -1   5   3        4.73        4.15      0.27 o
   0   5   3        4.81        5.11      0.17 o
   1   5   3       10.03       10.18      0.29 o
   2   5   3       38.26       37.10      1.03 o
  -2   6   3        3.90        4.37      0.35 o
  -1   6   3        5.21        6.31      0.38 o
   0   6   3        4.67        4.51      0.21 o
   1   6   3        8.52        8.09      0.28 o
   2   6   3       10.27        9.79      0.43 o
  -1   7   3        1.89        2.40      0.27 o
   0   7   3        3.34        3.64      0.21 o
   1   7   3        0.52        0.57      0.16 o
   2   7   3        2.52        2.48      0.27 o
  -2  -6   4        0.01        0.00      0.13 o
  -1  -6   4        0.05       -0.03      0.13 o
   0  -6   4        0.23        0.54      0.16 o
   1  -6   4        2.55        2.46      0.24 o
  -3  -5   4        2.38        2.58      0.18 o
  -2  -5   4        2.71        2.67      0.22 o
  -1  -5   4        0.58        0.59      0.13 o
   0  -5   4        8.43        8.44      0.38 o
   1  -5   4        8.97        8.39      0.35 o
   2  -5   4        0.97        0.83      0.13 o
   3  -5   4        1.26        1.88      0.19 o
  -4  -4   4        0.74        0.62      0.14 o
  -3  -4   4        0.72        0.62      0.12 o
  -2  -4   4       11.90       11.14      0.32 o
  -1  -4   4        7.47        7.28      0.28 o
   0  -4   4        4.18        3.80      0.24 o
   1  -4   4       22.08       18.61      0.59 o
   2  -4   4        8.72        7.63      0.27 o
   3  -4   4        7.52        7.64      0.28 o
   4  -4   4        1.39        1.82      0.22 o
  -4  -3   4        2.12        1.77      0.19 o
  -3  -3   4        1.69        1.77      0.15 o
  -2  -3   4       20.88       20.39      0.38 o
  -1  -3   4       27.09       27.02      0.44 o
   0  -3   4        1.79        1.83      0.10 o
   1  -3   4        0.41        0.51      0.13 o
   2  -3   4       15.35       12.95      0.35 o
   3  -3   4        8.70        8.14      0.78 o
   4  -3   4        0.39        0.54      0.16 o
  -4  -2   4        5.87        5.55      0.27 o
  -3  -2   4        3.24        3.26      0.20 o
  -2  -2   4        6.45        6.47      0.18 o
  -1  -2   4        1.38        1.42      0.07 o
   0  -2   4       21.00       21.69      0.41 o
   1  -2   4       27.51       26.93      0.53 o
   2  -2   4       67.56       66.97      1.16 o
   3  -2   4       41.28       41.67      0.79 o
   4  -2   4        1.90        2.05      0.22 o
  -5  -1   4        0.24        0.46      0.19 o
  -4  -1   4        3.90        3.97      0.32 o
  -3  -1   4       14.79       15.44      0.27 o
  -2  -1   4        4.15        4.05      0.13 o
  -1  -1   4        0.78        0.72      0.06 o
   0  -1   4        2.58        2.11      0.09 o
   1  -1   4       35.34       35.16      0.62 o
   2  -1   4        8.61        7.74      0.21 o
   3  -1   4       21.91       22.45      0.47 o
  -5   0   4        0.19        0.13      0.16 o
  -4   0   4        0.17        0.46      0.16 o
  -3   0   4        9.24        9.86      0.24 o
  -2   0   4       25.66       25.73      0.35 o
  -1   0   4       33.91       32.38      0.47 o
   0   0   4      114.31      115.11      1.41 o
   1   0   4      494.44      554.43      8.53 o
   2   0   4        6.79        7.14      0.15 o
   3   0   4       23.29       23.05      0.54 o
  -4   1   4        2.10        2.59      0.24 o
  -3   1   4        3.77        3.83      0.15 o
  -2   1   4       37.39       36.63      0.57 o
  -1   1   4       29.33       26.33      0.34 o
   0   1   4       53.06       53.77      1.27 o
   1   1   4      181.18      208.76      4.53 o
   2   1   4       63.89       72.84      1.65 o
  -4   2   4        1.18        1.01      0.11 o
  -3   2   4        3.52        3.82      0.15 o
  -2   2   4       19.44       19.87      0.36 o
  -1   2   4       65.88       68.41      0.94 o
   0   2   4       39.22       36.53      0.67 o
   2   2   4       39.00       42.57      1.03 o
  -4   3   4        4.72        4.80      0.32 o
  -3   3   4        1.17        1.01      0.10 o
  -2   3   4        7.66        7.50      0.20 o
  -1   3   4        3.33        3.21      0.22 o
   0   3   4       14.08       13.91      0.32 o
   1   3   4       16.62       15.69      0.33 o
   2   3   4       34.67       34.67      0.84 o
  -3   4   4        5.95        7.04      0.40 o
  -2   4   4        6.98        7.07      0.28 o
  -1   4   4        0.23        0.44      0.08 o
   0   4   4        0.79        1.03      0.10 o
   1   4   4        7.72        7.07      0.22 o
   2   4   4        1.48        1.70      0.13 o
  -3   5   4        3.76        4.32      0.35 o
  -2   5   4        2.59        2.51      0.24 o
  -1   5   4        5.10        5.40      0.25 o
   0   5   4        7.37        6.23      0.20 o
   1   5   4       64.08       60.32      1.08 o
   2   5   4        3.91        3.64      0.22 o
  -2   6   4        1.47        1.86      0.24 o
  -1   6   4        0.23        0.03      0.11 o
   0   6   4        7.02        6.57      0.27 o
   1   6   4        7.22        5.98      0.24 o
   0   7   4        1.18        1.45      0.20 o
   1   7   4        1.18        1.21      0.19 o
  -1  -6   5        1.04        1.03      0.22 o
  -2  -5   5        0.42        0.43      0.16 o
  -1  -5   5        1.79        1.78      0.22 o
   0  -5   5        7.47        7.18      0.35 o
   1  -5   5        4.96        4.18      0.30 o
   2  -5   5        2.54        3.06      0.21 o
  -3  -4   5        3.24        3.19      0.20 o
  -2  -4   5        1.23        0.96      0.11 o
  -1  -4   5        2.26        2.02      0.22 o
   0  -4   5       11.70       11.95      0.43 o
   1  -4   5        3.08        3.53      0.24 o
   2  -4   5       15.33       13.92      0.51 o
   3  -4   5        2.40        2.58      0.24 o
  -4  -3   5        0.87        1.09      0.15 o
  -3  -3   5        2.51        2.84      0.18 o
  -2  -3   5        5.87        5.98      0.35 o
  -1  -3   5        1.19        1.25      0.14 o
   0  -3   5        4.58        4.48      0.22 o
   1  -3   5       12.48       11.84      0.43 o
   2  -3   5        3.02        3.02      0.24 o
   3  -3   5        0.50        0.67      0.11 o
   4  -3   5        2.10        2.35      0.24 o
  -4  -2   5        0.06       -0.05      0.13 o
  -3  -2   5        0.45        0.43      0.11 o
  -2  -2   5        0.26        0.21      0.07 o
  -1  -2   5        7.21        7.45      0.19 o
   0  -2   5       11.78       11.51      0.23 o
   1  -2   5       12.26       13.20      0.32 o
   2  -2   5      143.66      146.28      3.37 o
   3  -2   5       15.52       15.67      0.39 o
  -4  -1   5        4.83        5.31      0.38 o
  -3  -1   5        0.46        0.42      0.10 o
  -2  -1   5        0.25        0.27      0.07 o
  -1  -1   5       16.01       15.76      0.29 o
   0  -1   5       94.47       98.91      1.30 o
   1  -1   5        3.41        3.16      0.16 o
   2  -1   5       31.33       31.93      0.49 o
   3  -1   5      218.19      183.45      4.69 o
  -4   0   5        1.84        1.56      0.24 o
  -3   0   5        9.70        9.63      0.32 o
  -2   0   5       10.88       10.34      0.30 o
  -1   0   5       23.47       23.92      0.38 o
   0   0   5      228.71      241.05      3.80 o
   1   0   5       20.18       19.99      0.36 o
   2   0   5       14.64       13.73      0.20 o
  -4   1   5        0.46        0.46      0.16 o
  -3   1   5        3.31        3.41      0.15 o
  -2   1   5        0.89        1.13      0.16 o
  -1   1   5       13.18       12.59      0.23 o
   0   1   5       36.10       36.64      0.94 o
   2   1   5      146.68      155.56      3.51 o
  -4   2   5        1.61        1.72      0.15 o
  -3   2   5        3.19        3.59      0.19 o
  -2   2   5        7.50        7.82      0.43 o
  -1   2   5        8.64        8.43      0.23 o
   0   2   5        0.25        0.38      0.05 o
   2   2   5       21.11       22.34      0.59 o
  -4   3   5        0.27        0.62      0.19 o
  -3   3   5        0.29        0.26      0.11 o
  -2   3   5        3.08        2.73      0.23 o
  -1   3   5        4.59        3.70      0.17 o
   0   3   5       11.88       12.11      0.30 o
  -3   4   5        1.37        1.40      0.22 o
  -2   4   5        0.50        0.38      0.13 o
  -1   4   5        4.12        3.35      0.24 o
   0   4   5       38.01       33.93      0.68 o
   1   4   5        0.31        0.29      0.06 o
  -3   5   5        0.87        1.29      0.22 o
  -2   5   5        1.48        1.35      0.22 o
  -1   5   5        9.21        8.58      0.43 o
   0   5   5       37.42       32.59      0.97 o
   1   5   5        1.11        1.23      0.10 o
  -2   6   5        0.41        0.65      0.19 o
  -1   6   5        0.88        1.00      0.19 o
   0   6   5        1.44        0.97      0.19 o
   1   6   5        3.99        4.02      0.30 o
   0   7   5        0.17        0.19      0.16 o
  -2  -5   6        0.09        0.13      0.16 o
  -1  -5   6        2.52        2.97      0.27 o
   0  -5   6        1.70        1.51      0.22 o
   1  -5   6        3.03        3.24      0.30 o
   2  -5   6        2.33        2.56      0.27 o
  -3  -4   6        0.44        0.26      0.12 o
  -2  -4   6        0.16        0.01      0.10 o
  -1  -4   6        1.55        1.11      0.19 o
   0  -4   6        3.02        3.10      0.27 o
   1  -4   6        7.91        8.17      0.40 o
   2  -4   6        2.18        2.27      0.24 o
   3  -4   6        0.24        0.30      0.19 o
  -3  -3   6        0.54        0.33      0.10 o
  -2  -3   6        0.15        0.10      0.08 o
  -1  -3   6        2.32        2.52      0.15 o
   0  -3   6        2.25        2.13      0.22 o
   1  -3   6       62.66       62.94      1.62 o
   2  -3   6        1.99        2.08      0.22 o
   3  -3   6        4.88        5.13      0.32 o
  -4  -2   6        0.07       -0.03      0.13 o
  -3  -2   6        0.02       -0.03      0.11 o
  -2  -2   6        1.80        1.77      0.11 o
  -1  -2   6       12.02       11.73      0.25 o
   0  -2   6        1.10        1.40      0.12 o
   1  -2   6      134.24      139.96      3.21 o
   2  -2   6       71.77       76.27      1.83 o
   3  -2   6        0.80        0.70      0.16 o
  -4  -1   6        0.28        0.22      0.16 o
  -3  -1   6        0.24        0.11      0.13 o
  -2  -1   6        9.64        8.94      0.31 o
  -1  -1   6       53.05       55.16      1.33 o
   0  -1   6        4.87        5.08      0.16 o
   1  -1   6       14.18       15.22      0.46 o
   2  -1   6      211.10      215.03      3.35 o
  -4   0   6        1.63        1.51      0.24 o
  -3   0   6        1.02        1.19      0.19 o
  -2   0   6        4.31        4.29      0.30 o
  -1   0   6       28.39       27.72      0.53 o
   0   0   6        3.54        3.76      0.11 o
   1   0   6       16.07       16.38      0.31 o
   2   0   6        1.92        1.94      0.16 o
  -4   1   6        0.29        0.22      0.16 o
  -3   1   6        1.52        1.62      0.18 o
  -2   1   6        0.27        0.24      0.11 o
  -1   1   6        2.30        2.30      0.12 o
   0   1   6       12.82       11.20      0.43 o
  -4   2   6        0.56        0.43      0.16 o
  -3   2   6        0.41        0.59      0.10 o
  -2   2   6        0.23        0.28      0.11 o
  -1   2   6        0.42        0.33      0.16 o
  -3   3   6        0.20        0.14      0.08 o
  -2   3   6        3.72        3.41      0.18 o
  -1   3   6        4.39        4.61      0.30 o
   0   3   6        4.12        4.45      0.27 o
  -3   4   6        0.44        0.40      0.16 o
  -2   4   6        2.45        1.89      0.24 o
  -1   4   6       36.02       34.99      1.05 o
   0   4   6        2.21        1.89      0.22 o
  -2   5   6        3.32        2.99      0.30 o
  -1   5   6        5.66        4.88      0.35 o
   0   5   6        0.32        0.22      0.13 o
  -1   6   6        0.00        0.19      0.13 o
   0   6   6        0.69        0.78      0.19 o
   1   6   6        9.59       10.25      0.49 o
   1   7   6        7.08        8.85      0.49 o
  -1  -5   7        0.22        0.40      0.19 o
   0  -5   7        1.54        1.29      0.24 o
   1  -5   7        2.79        2.83      0.30 o
  -2  -4   7        0.28       -0.03      0.16 o
  -1  -4   7        3.58        3.75      0.30 o
   0  -4   7        2.88        2.86      0.27 o
   1  -4   7        1.61        1.43      0.22 o
   2  -4   7        2.57        2.99      0.30 o
   3  -4   7        6.66        8.88      0.49 o
  -3  -3   7        0.25        0.05      0.13 o
  -2  -3   7        0.35        0.41      0.11 o
  -1  -3   7        0.09        0.09      0.08 o
   0  -3   7       83.84       84.71      2.10 o
   1  -3   7        6.99        7.34      0.40 o
   2  -3   7        1.00        1.00      0.22 o
  -3  -2   7        1.64        1.24      0.22 o
  -2  -2   7        5.99        6.12      0.35 o
  -1  -2   7        0.49        0.49      0.08 o
   0  -2   7       39.58       40.24      0.75 o
   1  -2   7       82.64       83.93      2.00 o
   2  -2   7        1.86        2.08      0.22 o
  -3  -1   7        1.10        1.54      0.22 o
  -2  -1   7       11.97       12.73      0.51 o
  -1  -1   7        4.94        5.15      0.30 o
   0  -1   7        0.86        0.82      0.10 o
   1  -1   7       43.03       42.11      1.08 o
  -4   0   7        0.01        0.00      0.13 o
  -3   0   7        0.60        0.54      0.16 o
  -2   0   7        0.89        0.94      0.16 o
  -1   0   7        4.72        4.78      0.27 o
   0   0   7       15.38       15.38      0.51 o
  -3   1   7        0.12        0.11      0.13 o
  -2   1   7        0.23        0.03      0.11 o
  -1   1   7        9.22        9.01      0.40 o
  -3   2   7        0.69        0.74      0.20 o
  -2   2   7        1.39        1.33      0.13 o
  -1   2   7        0.87        1.00      0.16 o
  -3   3   7        1.97        2.12      0.17 o
  -2   3   7        3.45        3.78      0.42 o
  -1   3   7        1.81        1.51      0.19 o
  -2   4   7        9.30        9.12      0.49 o
  -1   4   7        2.54        2.64      0.27 o
   0   4   7        0.74        0.65      0.16 o
  -2   5   7        0.11        0.08      0.13 o
  -1   5   7        1.43        1.67      0.24 o
   0   5   7        7.32        6.77      0.40 o
  -1   6   7        3.02        3.80      0.35 o
   0   6   7        5.32        5.50      0.40 o
  -1  -4   8        9.28       10.17      0.49 o
   0  -4   8        2.75        2.67      0.30 o
   1  -4   8        2.76        2.81      0.30 o
   2  -4   8        9.03       10.55      0.51 o
  -2  -3   8        0.16        0.30      0.13 o
  -1  -3   8       32.31       31.92      0.97 o
   0  -3   8        6.73        6.72      0.38 o
   1  -3   8        1.66        1.70      0.24 o
  -3  -2   8        1.11        1.24      0.24 o
  -2  -2   8        0.19        0.16      0.11 o
  -1  -2   8        3.59        3.51      0.27 o
   0  -2   8       27.07       27.71      0.81 o
  -3  -1   8        1.11        1.13      0.22 o
  -2  -1   8        0.92        0.94      0.19 o
  -1  -1   8        0.27        0.22      0.11 o
   0  -1   8        0.07        0.05      0.08 o
  -3   0   8        0.12        0.11      0.13 o
  -2   0   8        8.17        9.09      0.46 o
  -1   0   8        4.45        4.72      0.30 o
   0   0   8       14.10       14.49      0.54 o
  -3   1   8        0.01        0.03      0.13 o
  -2   1   8        4.66        5.13      0.35 o
  -1   1   8       35.57       34.96      1.03 o
  -3   2   8        0.59        0.59      0.16 o
  -2   2   8        0.82        1.03      0.19 o
  -1   2   8       56.74       59.51      1.59 o
  -2   3   8        0.33        0.24      0.13 o
  -2   4   8        1.32        2.02      0.27 o
  -1   4   8        2.00        2.00      0.27 o
  -1   5   8        2.66        2.62      0.30 o
  -2  -2   9        0.19        0.30      0.16 o
  -1  -2   9        2.51        2.91      0.24 o
  -2  -1   9        0.10        0.00      0.11 o
  -1  -1   9        1.01        1.24      0.19 o
  -2   0   9        2.89        2.94      0.30 o
  -1   0   9        4.96        5.56      0.35 o
  -2   1   9       14.93       15.92      0.67 o
  -1   1   9        1.54        1.21      0.19 o
  -2   2   9        7.31        7.10      0.43 o
  -1  -2  10        4.53        5.77      0.38 o
  -1  -1  10        2.34        2.35      0.24 o
  -2   0  10        1.45        1.73      0.24 o
  -1   0  10        2.42        2.83      0.27 o
  -2   1  10        0.52        0.30      0.16 o
  -1   1  10        0.61        0.54      0.16 o
 
